# Supplementary material for: Annotating the microbial dark matter with HiFi-NN
Source: iScience. 2025 Apr 18;28(6):112480. doi: 10.1016/j.isci.2025.112480 (PMC12148589; doi:10.1016/j.isci.2025.112480)
Supplement: Table S1. This table lists all of the EC numbers covered by the HiFi-NN annotation tool [file mmc1.xlsx]

## Sheet: Sheet1
EC numbers covered by HiFi-NN
2.1.1.44	2.7.7.56	2.1.1.272	2.4.1.243	2.3.1.109	2.3.3.9	2.7.7.76
2.5.1.125	2.3.1.15	2.7.8.34	2.3.1.89	2.4.1.342	2.7.1.177	2.4.1.37
2.4.1.184	2.5.1.67	2.3.1.140	2.3.1.225	2.4.2.8	2.7.1.190	2.3.1.236
2.4.1.319	2.8.2.4	2.4.1.182	2.5.1.58	2.1.1.41	2.4.1.326	2.3.1.234
2.4.1.192	2.1.1.2	2.1.1.122	2.7.6.2	2.7.8.22	2.4.1.347	2.3.1.286
2.7.1.32	2.3.1.87	2.4.2.27	2.2.1.6	2.4.1.258	2.4.2.39	2.4.99.18
2.4.2.3	2.1.2.-	2.1.1.336	2.7.1.56	2.1.1.282	2.5.1.88	2.1.1.257
2.4.1.230	2.4.1.337	2.5.1.131	2.1.1.300	2.8.1.4	2.3.1.108	2.4.1.144
2.1.1.372	2.7.1.121	2.1.1.246	2.4.1.301	2.1.1.137	2.7.8.11	2.7.2.11
2.7.7.90	2.7.7.87	2.4.1.364	2.7.11.5	2.8.2.n2	2.4.1.86	2.7.4.1
2.6.1.112	2.5.1.120	2.8.2.24	2.5.1.72	2.1.1.90	2.6.1.73	2.7.12.2
2.3.1.110	2.4.1.123	2.1.1.286	2.4.1.109	2.1.1.160	2.7.7.7	2.7.1.192
2.1.4.2	2.3.1.195	2.7.1.64	2.4.1.111	2.6.1.119	2.3.1.18	2.3.1.22
2.8.1.11	2.1.1.310	2.7.1.14	2.3.1.30	2.1.1.82	2.6.1.4	2.3.1.13
2.1.1.367	2.3.1.246	2.1.1.96	2.4.1.251	2.3.1.208	2.4.1.79	2.1.1.192
2.7.8.23	2.4.1.217	2.7.7.42	2.1.1.68	2.7.1.156	2.1.1.273	2.3.1.294
2.3.1.116	2.6.1.3	2.8.4.4	2.3.3.20	2.4.2.4	2.5.1.98	2.2.1.13
2.4.1.312	2.3.1.189	2.7.4.28	2.3.1.183	2.3.1.287	2.1.1.116	2.3.1.95
2.3.1.-	2.1.1.203	2.4.1.354	2.4.1.65	2.1.1.179	2.4.1.363	2.7.7.69
2.6.1.-	2.4.2.43	2.1.1.47	2.4.2.52	2.4.1.187	2.7.7.53	2.1.1.279
2.7.7.27	2.4.1.44	2.7.1.193	2.3.1.298	2.7.1.219	2.1.1.35	2.7.1.191
2.4.1.136	2.1.1.241	2.3.1.135	2.4.2.19	2.3.1.43	2.7.4.33	2.3.1.204
2.7.11.32	2.4.1.141	2.4.1.318	2.4.3.2	2.3.1.7	2.2.1.7	2.3.1.201
2.3.1.180	2.3.1.278	2.7.1.215	2.7.11.20	2.4.1.365	2.7.1.85	2.3.1.232
2.1.3.6	2.1.1.101	2.7.7.64	2.7.1.161	2.7.11.14	2.4.1.46	2.3.1.221
2.7.1.82	2.5.1.96	2.5.1.143	2.7.1.218	2.4.2.6	2.7.2.3	2.8.2.23
2.3.1.302	2.1.3.-	2.7.2.15	2.1.1.53	2.2.1.12	2.1.1.185	2.7.1.51
2.7.1.53	2.3.1.165	2.6.1.95	2.3.2.20	2.4.3.1	2.1.1.227	2.1.1.n11
2.4.1.170	2.6.1.33	2.4.1.360	2.5.1.153	2.1.1.14	2.7.8.6	2.4.1.344
2.8.2.38	2.4.1.237	2.3.1.270	2.6.1.29	2.4.2.57	2.1.1.158	2.3.1.207
2.3.1.301	2.5.1.134	2.1.1.163	2.7.8.24	2.6.-.-	2.3.1.97	2.4.1.8
2.8.4.1	2.4.2.46	2.5.1.n9	2.7.8.45	2.7.11.16	2.1.1.263	2.1.1.113
2.6.1.82	2.7.7.66	2.7.1.40	2.3.1.238	2.4.1.102	2.6.1.113	2.7.1.212
2.1.1.243	2.4.1.-	2.7.1.4	2.5.1.109	2.5.1.135	2.7.4.26	2.3.1.76
2.7.1.48	2.1.1.217	2.1.1.208	2.4.1.257	2.3.2.28	2.7.1.24	2.4.1.270
2.6.1.45	2.4.1.101	2.7.4.24	2.4.2.2	2.1.1.161	2.8.3.28	2.4.1.254
2.6.1.88	2.7.1.113	2.6.1.121	2.7.7.105	2.4.1.115	2.5.1.130	2.6.1.51
2.1.1.357	2.5.1.107	2.4.1.351	2.4.1.245	2.1.3.16	2.3.1.243	2.4.1.306
2.7.1.134	2.5.1.36	2.7.1.90	2.1.1.175	2.7.1.163	2.3.1.92	2.1.1.213
2.5.1.70	2.1.1.45	2.1.1.249	2.1.1.381	2.7.1.55	2.1.1.222	2.1.1.186
2.4.1.356	2.3.1.300	2.1.1.308	2.4.2.64	2.1.1.71	2.7.8.42	2.9.1.1
2.3.1.36	2.3.1.46	2.5.1.85	2.8.2.30	2.7.1.39	2.5.1.114	2.3.1.162
2.4.1.148	2.1.1.265	2.5.1.52	2.1.1.128	2.5.1.57	2.5.1.145	2.3.1.216
2.6.1.22	2.6.99.3	2.3.2.16	2.6.99.-	2.3.2.5	2.1.3.2	2.7.1.81
2.1.1.136	2.4.1.126	2.4.1.250	2.5.1.104	2.3.1.151	2.6.1.118	2.4.1.357
2.1.1.189	2.4.1.260	2.1.1.94	2.1.1.106	2.1.1.34	2.4.1.225	2.3.1.146
2.7.7.68	2.1.1.182	2.4.1.234	2.4.1.15	2.3.2.32	2.5.1.128	2.4.1.69
2.7.1.201	2.8.1.10	2.5.1.81	2.1.1.131	2.4.1.88	2.1.4.3	2.3.1.82
2.1.1.375	2.1.1.292	2.7.4.34	2.3.2.2	2.4.3.6	2.8.2.25	2.6.1.77
2.7.9.2	2.4.1.322	2.7.1.95	2.6.1.9	2.5.1.28	2.7.4.25	2.9.1.2
2.1.1.169	2.3.1.172	2.4.1.259	2.7.1.45	2.7.12.1	2.4.2.42	2.4.1.273
2.5.1.6	2.7.13.3	2.7.1.202	2.1.1.12	2.6.1.62	2.7.1.-	2.1.1.62
2.1.1.325	2.5.1.138	2.6.1.39	2.5.1.126	2.5.1.39	2.6.1.85	2.1.1.369
2.6.1.36	2.7.1.28	2.3.1.274	2.8.2.2	2.1.1.365	2.8.2.40	2.3.1.192
2.3.1.279	2.4.2.18	2.4.1.161	2.1.1.211	2.7.1.171	2.7.7.14	2.7.7.72
2.2.1.10	2.1.1.191	2.7.1.199	2.8.3.20	2.7.1.167	2.3.1.267	2.7.11.12
2.7.11.30	2.5.1.76	2.3.3.5	2.6.1.105	2.5.1.75	2.3.1.4	2.7.7.47
2.6.1.103	2.3.1.8	2.4.1.246	2.1.1.248	2.4.1.266	2.3.1.269	2.3.1.39
2.7.1.107	2.6.99.2	2.2.1.9	2.1.1.332	2.1.1.267	2.3.2.6	2.7.1.30
2.7.1.87	2.6.1.81	2.3.1.41	2.5.1.147	2.5.1.141	2.5.1.48	2.1.1.229
2.8.3.15	2.3.1.161	2.1.1.200	2.5.1.41	2.5.1.151	2.7.7.13	2.7.1.71
2.1.1.346	2.4.2.47	2.4.1.284	2.2.1.11	2.3.2.21	2.4.1.128	2.7.1.221
2.1.1.302	2.4.1.288	2.7.1.31	2.7.7.62	2.7.11.18	2.6.1.40	2.3.1.202
2.1.3.10	2.8.2.27	2.3.1.157	2.5.1.32	2.3.1.277	2.4.1.242	2.5.1.92
2.8.3.17	2.4.1.175	2.1.1.13	2.1.2.9	2.3.1.226	2.1.-.-	2.7.-.-
2.1.5.1	2.4.1.279	2.3.1.240	2.1.1.309	2.4.99.14	2.5.1.22	2.5.1.111
2.7.7.61	2.7.1.140	2.7.9.1	2.6.1.13	2.4.1.10	2.6.1.98	2.7.1.60
2.4.1.320	2.1.1.343	2.4.1.244	2.1.1.155	2.7.7.40	2.7.10.-	2.3.1.263
2.4.2.26	2.1.3.11	2.3.1.121	2.7.1.15	2.1.1.199	2.7.1.166	2.7.11.25
2.5.1.66	2.1.1.284	2.3.1.136	2.1.1.301	2.5.1.46	2.7.10.2	2.7.8.47
2.1.1.320	2.6.1.59	2.5.1.144	2.4.1.50	2.1.1.348	2.1.1.104	2.7.8.14
2.3.1.275	2.3.1.170	2.3.1.21	2.4.1.134	2.7.1.106	2.4.1.38	2.3.1.175
2.4.1.366	2.5.1.93	2.6.1.18	2.7.8.32	2.1.1.316	2.4.1.87	2.7.1.66
2.7.1.229	2.7.7.46	2.8.1.15	2.4.1.274	2.7.1.214	2.7.8.-	2.3.2.30
2.4.1.329	2.7.8.41	2.1.1.275	2.5.1.83	2.5.1.108	2.5.1.26	2.1.1.269
2.7.11.1	2.1.1.264	2.7.1.179	2.3.1.218	2.8.2.17	2.7.2.2	2.7.7.-
2.3.3.3	2.4.1.194	2.4.1.331	2.4.1.218	2.6.1.34	2.8.2.21	2.3.1.280
2.7.1.5	2.7.1.162	2.3.1.111	2.5.1.54	2.7.1.204	2.3.1.45	2.1.3.3
2.4.1.22	2.3.1.242	2.4.1.247	2.1.1.274	2.3.1.241	2.7.1.175	2.-.-.-
2.5.1.3	2.1.1.366	2.7.11.26	2.4.1.272	2.8.3.16	2.3.2.18	2.7.11.8
2.1.1.159	2.5.1.149	2.7.4.-	2.6.1.16	2.5.1.127	2.3.2.23	2.8.4.3
2.8.3.6	2.8.2.34	2.5.1.91	2.5.1.42	2.1.1.107	2.5.1.139	2.7.7.93
2.6.1.106	2.1.1.212	2.4.1.16	2.7.1.49	2.3.1.217	2.7.7.51	2.4.1.376
2.1.1.85	2.4.1.236	2.4.1.92	2.4.2.-	2.1.1.216	2.3.1.308	2.1.1.333
2.7.1.164	2.3.1.155	2.6.1.114	2.7.1.197	2.4.2.41	2.7.2.8	2.1.1.220
2.1.1.215	2.1.1.347	2.5.1.68	2.5.1.27	2.7.8.8	2.4.2.44	2.1.1.278
2.5.1.30	2.7.7.1	2.3.1.212	2.7.1.196	2.4.1.293	2.3.2.36	2.4.1.68
2.7.11.17	2.3.1.177	2.7.7.18	2.4.1.20	2.4.1.91	2.7.1.67	2.7.1.92
2.5.1.35	2.7.8.13	2.4.1.195	2.7.1.89	2.1.1.20	2.4.1.132	2.3.2.19
2.4.1.286	2.3.1.196	2.8.3.8	2.7.3.13	2.7.7.78	2.6.1.28	2.1.1.127
2.4.1.299	2.3.1.86	2.7.1.46	2.3.1.37	2.8.1.6	2.3.1.296	2.1.1.255
2.6.1.30	2.7.7.30	2.3.1.166	2.7.2.1	2.4.1.384	2.5.1.19	2.4.1.5
2.4.1.271	2.1.1.207	2.4.1.223	2.7.6.1	2.7.8.37	2.1.1.218	2.1.1.100
2.4.2.9	2.7.9.4	2.8.1.13	2.7.6.5	2.1.1.178	2.3.1.61	2.4.1.19
2.6.1.37	2.4.1.17	2.3.1.258	2.4.1.283	2.4.1.143	2.3.1.28	2.3.1.266
2.1.1.74	2.4.1.352	2.7.7.50	2.7.7.71	2.1.2.11	2.1.1.157	2.7.8.5
2.4.2.49	2.7.14.1	2.7.1.176	2.4.1.18	2.3.1.67	2.1.1.171	2.3.1.117
2.7.7.91	2.1.1.260	2.1.1.174	2.4.1.303	2.3.1.231	2.6.1.84	2.1.1.245
2.3.1.107	2.4.1.14	2.7.8.15	2.6.1.42	2.4.1.153	2.1.1.276	2.6.1.107
2.4.1.255	2.7.1.137	2.1.1.197	2.5.1.61	2.4.2.17	2.1.1.166	2.1.1.103
2.4.1.300	2.3.2.24	2.7.7.49	2.3.1.75	2.3.1.17	2.1.1.4	2.8.3.18
2.1.1.297	2.7.1.146	2.5.1.124	2.4.1.26	2.7.7.81	2.4.1.359	2.4.2.62
2.3.2.25	2.1.1.251	2.4.2.40	2.1.1.114	2.1.1.221	2.7.8.44	2.1.1.319
2.8.5.2	2.3.1.167	2.4.1.290	2.8.2.5	2.6.1.99	2.7.7.79	2.7.1.83
2.1.1.86	2.8.1.14	2.4.1.53	2.8.2.20	2.3.1.171	2.7.3.3	2.4.3.4
2.5.1.86	2.7.3.-	2.5.1.112	2.1.1.312	2.1.1.118	2.7.7.5	2.1.1.187
2.3.1.193	2.1.3.12	2.7.1.8	2.7.1.44	2.5.1.55	2.1.1.61	2.4.1.206
2.1.1.n4	2.1.1.111	2.1.1.77	2.3.1.168	2.3.1.62	2.3.1.188	2.1.1.291
2.1.1.270	2.7.11.13	2.8.4.2	2.3.1.194	2.1.1.289	2.1.1.210	2.4.1.207
2.7.1.165	2.7.1.181	2.8.1.9	2.4.1.355	2.1.1.214	2.5.1.7	2.8.2.11
2.7.7.2	2.3.3.16	3.1.1.76	3.5.1.26	3.1.15.-	3.5.5.1	3.1.3.45
3.4.22.32	3.7.-.-	3.6.1.26	3.5.1.125	3.4.23.2	3.4.21.121	3.2.1.152
3.4.21.63	3.4.11.21	3.4.21.6	3.7.1.14	3.4.21.46	3.1.1.32	3.5.2.10
3.1.3.105	3.1.4.54	3.2.1.119	3.1.1.56	3.2.1.94	3.1.3.37	3.4.22.31
3.2.2.-	3.5.1.13	3.2.1.31	3.1.6.2	3.2.1.45	3.1.3.78	3.4.22.37
3.4.22.34	3.1.7.2	3.5.1.96	3.4.11.15	3.2.2.n1	3.1.31.1	3.5.1.79
3.2.1.171	3.4.14.14	3.4.21.72	3.4.21.20	3.4.24.82	3.1.1.13	3.4.22.48
3.2.1.187	3.5.3.6	3.2.1.105	3.2.1.85	3.5.1.56	3.4.19.3	3.4.22.40
3.4.18.1	3.4.24.68	3.8.1.2	3.7.1.8	3.2.1.183	3.5.1.68	3.5.1.6
3.1.1.117	3.2.1.93	3.1.11.2	3.1.21.9	3.4.21.79	3.5.1.n3	3.3.2.14
3.4.14.1	3.4.14.11	3.1.1.80	3.4.11.-	3.4.13.20	3.6.4.-	3.2.1.89
3.4.17.1	3.4.22.44	3.4.11.4	3.1.4.52	3.3.2.11	3.4.16.6	3.1.4.14
3.2.2.10	3.1.1.83	3.4.21.94	3.1.1.118	3.6.5.-	3.4.21.42	3.5.3.11
3.1.1.23	3.1.1.31	3.4.22.64	3.4.11.1	3.2.1.14	3.2.1.3	3.1.4.16
3.2.1.117	3.4.24.23	3.5.1.108	3.4.22.70	3.2.1.65	3.4.21.54	3.6.1.71
3.1.3.83	3.2.2.26	3.6.1.16	3.4.21.71	3.2.2.17	3.1.3.62	3.2.1.106
3.4.24.78	3.4.22.66	3.13.1.3	3.4.14.5	3.11.1.3	3.1.1.77	3.5.1.119
3.4.22.52	3.1.6.15	3.2.1.55	3.3.2.1	3.4.22.41	3.4.24.65	3.4.24.16
3.6.1.64	3.1.3.53	3.5.1.38	3.4.25.1	3.7.1.3	3.1.1.86	3.5.4.10
3.4.17.22	3.7.1.4	3.4.24.49	3.1.3.5	3.4.17.15	3.2.1.8	3.1.3.36
3.5.3.7	3.5.1.48	3.4.21.120	3.2.1.4	3.2.1.130	3.4.24.59	3.2.1.103
3.6.1.10	3.1.11.1	3.1.1.15	3.4.21.107	3.5.2.-	3.5.1.74	3.4.19.9
3.4.19.14	3.2.1.169	3.1.3.100	3.5.2.5	3.4.21.75	3.4.11.3	3.1.1.3
3.1.1.67	3.4.21.19	3.1.26.13	3.5.4.31	3.5.1.42	3.9.1.2	3.4.24.71
3.1.3.56	3.4.21.96	3.8.1.9	3.4.24.3	3.4.24.81	3.4.24.76	3.1.1.103
3.4.21.50	3.1.1.99	3.1.3.32	3.5.1.4	3.2.1.22	3.5.3.15	3.6.1.12
3.3.2.13	3.1.2.27	3.1.6.8	3.1.3.87	3.4.19.16	3.5.1.92	3.1.3.39
3.1.31.-	3.4.21.104	3.2.1.165	3.2.2.7	3.5.4.25	3.6.1.21	3.2.1.97
3.4.11.6	3.4.21.49	3.4.24.36	3.6.1.76	3.4.23.4	3.4.21.62	3.4.25.2
3.4.24.42	3.1.1.114	3.1.4.58	3.5.4.40	3.4.21.108	3.6.5.n1	3.5.3.3
3.4.23.39	3.1.3.96	3.6.1.60	3.4.21.4	3.1.6.13	3.1.4.50	3.5.2.7
3.1.2.12	3.4.24.11	3.5.1.93	3.1.3.101	3.5.4.37	3.4.24.27	3.2.1.10
3.4.11.7	3.2.1.214	3.4.21.91	3.2.1.82	3.4.21.7	3.1.3.75	3.2.1.161
3.5.2.3	3.1.26.5	3.1.25.-	3.4.21.97	3.2.1.185	3.1.1.107	3.2.1.172
3.1.3.9	3.1.3.97	3.6.1.41	3.5.4.23	3.2.2.31	3.1.1.53	3.1.4.38
3.4.21.69	3.1.1.8	3.1.26.4	3.2.1.11	3.1.1.79	3.1.5.1	3.4.17.17
3.2.1.48	3.6.3.-	3.2.1.175	3.2.1.213	3.7.1.7	3.4.24.75	3.5.1.110
3.1.2.21	3.2.1.136	3.5.4.27	3.4.15.6	3.5.1.87	3.4.24.61	3.13.1.-
3.1.3.102	3.4.17.12	3.2.1.150	3.1.4.56	3.1.1.11	3.4.21.76	3.4.21.65
3.1.6.14	3.4.11.9	3.4.24.1	3.13.1.6	3.4.24.63	3.2.1.21	3.1.3.82
3.5.4.4	3.6.1.62	3.4.22.15	3.4.23.24	3.2.1.166	3.2.1.18	3.2.1.17
3.1.2.3	3.1.13.-	3.4.15.5	3.1.3.23	3.6.5.5	3.5.1.107	3.5.1.129
3.1.1.73	3.4.23.51	3.4.21.41	3.1.1.78	3.2.1.40	3.2.1.126	3.2.-.-
3.1.6.6	3.1.3.91	3.1.4.44	3.1.1.5	3.4.24.7	3.2.1.147	3.5.1.54
3.2.1.96	3.4.21.122	3.6.1.69	3.2.1.208	3.4.21.80	3.5.1.14	3.1.4.35
3.1.3.3	3.1.3.10	3.4.23.48	3.4.24.80	3.4.23.3	3.4.24.18	3.1.-.-
3.5.1.90	3.4.22.8	3.1.3.34	3.4.13.4	3.1.26.8	3.11.1.2	3.4.24.64
3.4.24.84	3.4.21.35	3.4.23.5	3.1.1.112	3.5.1.78	3.1.21.7	3.1.30.-
3.4.13.19	3.1.3.4	3.1.21.1	3.5.3.-	3.5.1.136	3.2.1.177	3.1.3.77
3.1.1.22	3.4.23.44	3.1.6.21	3.4.24.70	3.5.5.7	3.2.1.133	3.5.1.114
3.5.5.4	3.4.21.9	3.4.19.12	3.4.24.28	3.2.1.7	3.5.1.49	3.2.1.67
3.-.-.-	3.6.1.68	3.4.22.65	3.1.4.57	3.2.1.143	3.2.1.122	3.5.4.45
3.2.1.74	3.4.21.12	3.6.4.10	3.2.1.170	3.1.3.41	3.5.2.1	3.2.1.25
3.6.4.6	3.1.2.29	3.1.1.6	3.6.1.23	3.4.21.68	3.5.1.101	3.5.1.116
3.4.17.18	3.1.4.45	3.5.4.16	3.4.24.87	3.1.26.11	3.1.3.15	3.4.24.86
3.6.1.45	3.2.2.1	3.4.22.35	3.4.24.43	3.2.1.204	3.4.23.-	3.1.3.106
3.2.1.68	3.4.23.52	3.5.1.25	3.1.1.20	3.1.3.33	3.5.4.36	3.2.1.n1
3.4.23.16	3.5.4.26	3.4.22.60	3.1.3.89	3.1.3.60	3.5.1.97	3.4.22.43
3.1.1.110	3.1.4.-	3.4.21.102	3.1.2.31	3.4.19.11	3.1.2.20	3.2.2.16
3.1.6.18	3.2.1.86	3.1.3.6	3.1.1.65	3.4.24.50	3.4.24.89	3.5.1.44
3.4.23.50	3.1.1.n2	3.4.21.81	3.6.1.25	3.1.1.59	3.4.21.106	3.1.6.1
3.7.1.25	3.5.1.5	3.4.21.22	3.5.1.2	3.1.1.68	3.1.3.73	3.1.3.66
3.2.1.80	3.6.1.8	3.2.1.57	3.1.11.5	3.1.1.96	3.3.-.-	3.4.19.15
3.1.7.11	3.5.1.94	3.13.1.7	3.2.1.-	3.6.1.13	3.8.1.8	3.5.4.-
3.6.1.5	3.4.24.19	3.1.21.-	3.2.2.19	3.6.1.66	3.4.22.55	3.5.1.106
3.4.21.111	3.4.21.110	3.2.1.73	3.2.1.26	3.1.26.-	3.1.13.1	3.4.23.43
3.1.2.4	3.1.1.98	3.5.1.118	3.4.22.29	3.5.4.15	3.1.7.13	3.4.24.33
3.5.4.5	3.4.22.54	3.5.99.8	3.2.2.22	3.4.22.14	3.4.24.14	3.6.1.55
3.5.1.86	3.1.3.84	3.1.1.45	3.4.22.27	3.1.1.1	3.1.12.-	3.4.21.100
3.2.1.184	3.1.1.27	3.1.1.47	3.1.1.74	3.4.23.18	3.5.99.7	3.1.1.82
3.7.1.11	3.4.21.77	3.4.19.-	3.4.23.15	3.4.24.44	3.2.1.92	3.4.16.-
3.2.2.2	3.5.1.121	3.7.1.20	3.1.8.1	3.1.11.6	3.4.21.88	3.2.2.28
3.4.24.17	3.4.21.43	3.4.22.68	3.4.21.55	3.1.1.2	3.6.1.67	3.4.14.13
3.13.2.1	3.1.1.93	3.1.2.14	3.2.1.180	3.5.1.-	3.2.2.8	3.5.1.46
3.1.3.64	3.5.3.4	3.4.13.18	3.5.1.23	3.2.2.6	3.4.21.83	3.5.1.15
3.2.1.162	3.4.22.1	3.6.1.9	3.2.1.199	3.1.3.99	3.1.6.12	3.4.17.3
3.5.4.1	3.1.3.71	3.2.1.37	3.1.3.35	3.1.21.5	3.6.1.72	3.5.3.25
3.4.21.2	3.4.17.20	3.1.3.54	3.5.1.59	3.2.2.9	3.4.11.14	3.1.4.2
3.2.1.113	3.1.3.79	3.2.1.181	3.4.11.19	3.1.24.-	3.5.1.130	3.4.21.86
3.7.1.28	3.5.2.20	3.1.3.69	3.1.1.84	3.8.1.3	3.4.24.53	3.4.21.47
3.2.1.24	3.7.1.5	3.4.23.34	3.1.2.-	3.5.1.117	3.4.22.45	3.6.5.3
3.2.2.21	3.4.13.-	3.4.13.21	3.1.1.89	3.5.99.2	3.1.1.88	3.4.22.58
3.2.1.72	3.1.11.3	3.4.21.38	3.4.23.29	3.5.3.23	3.4.23.41	3.4.17.4
3.5.1.133	3.4.21.78	3.5.1.112	3.1.3.-	3.1.4.53	3.5.1.84	3.2.1.154
3.5.3.17	3.2.1.151	3.2.1.75	3.2.1.178	3.2.1.41	3.1.3.94	3.5.3.13
3.1.1.28	3.2.1.167	3.2.1.76	3.2.1.207	3.1.1.91	3.4.24.72	3.6.1.27
3.1.1.109	3.5.1.11	3.1.1.111	3.4.14.12	3.4.24.67	3.5.1.76	3.2.1.36
3.4.21.117	3.1.3.93	3.4.24.66	3.5.1.53	3.4.22.25	3.13.1.1	3.5.1.82
3.1.3.22	3.4.23.42	3.4.24.13	3.2.2.29	3.5.2.12	3.1.30.2	3.2.1.2
3.4.21.74	3.2.1.140	3.5.1.111	3.2.2.27	3.3.2.15	3.1.3.85	3.1.1.72
3.1.1.35	3.4.21.99	3.5.1.20	3.1.3.46	3.5.99.11	3.1.12.1	3.6.1.7
3.1.5.-	3.5.2.18	3.4.21.105	3.5.3.9	3.6.1.63	3.5.3.8	3.1.2.30
3.4.22.57	3.5.1.104	3.4.24.38	3.5.3.12	3.1.8.2	3.1.4.1	3.7.1.13
3.7.1.-	3.4.22.39	3.1.1.10	3.4.23.40	3.5.1.122	3.13.2.3	3.5.4.3
3.1.3.43	3.2.1.54	3.4.13.22	3.5.1.128	3.2.2.4	3.1.4.12	3.5.99.6
3.2.1.156	3.3.2.12	3.2.1.6	3.5.1.18	3.2.1.179	3.1.4.55	3.4.16.5
3.5.-.-	3.5.4.13	3.4.24.46	3.4.21.34	3.1.1.26	3.5.1.131	3.3.2.10
3.5.4.44	3.2.1.1	3.1.3.88	3.1.3.48	3.4.24.15	3.5.1.28	3.4.11.18
3.4.24.85	3.1.1.116	3.4.17.24	3.10.1.1	3.5.1.83	3.6.1.28	3.4.22.30
3.2.1.58	3.4.24.25	3.2.1.28	3.2.1.206	3.9.1.-	3.4.23.35	3.4.22.56
3.2.1.81	3.4.11.26	3.1.1.24	3.1.4.11	3.2.1.83	3.4.21.101	3.5.1.127
3.4.23.47	3.2.1.142	3.1.1.71	3.4.22.2	3.4.24.48	3.5.1.103	3.4.13.23
3.2.1.62	3.2.1.186	3.4.21.90	3.1.7.12	3.2.1.123	3.1.3.21	3.1.3.12
3.6.1.58	3.1.1.4	3.2.1.91	3.7.1.23	3.4.22.59	3.2.1.129	3.2.1.78
3.5.4.11	3.1.1.25	3.4.23.46	3.5.4.2	3.6.1.43	3.4.24.31	3.4.22.6
3.1.3.57	3.4.24.26	3.1.3.18	3.1.3.29	3.1.21.2	3.4.24.39	3.2.1.51
3.6.1.74	3.6.1.75	3.4.21.53	3.9.1.1	3.2.2.23	3.2.1.114	3.1.3.74
3.4.22.50	3.4.23.21	3.4.24.22	3.4.23.19	3.1.22.1	3.4.21.61	3.4.21.66
3.5.1.99	3.11.1.1	3.7.1.12	3.5.4.39	3.6.1.18	3.3.2.2	3.6.1.65
3.5.4.30	3.4.19.13	3.5.2.2	3.6.1.-	3.5.1.3	3.1.21.3	3.1.6.19
3.5.1.32	3.5.1.19	3.5.3.26	3.4.22.10	3.2.1.49	3.4.-.-	3.8.1.7
3.4.22.47	3.6.4.13	3.1.3.90	3.7.1.1	3.4.21.64	3.4.15.1	3.1.1.104
3.6.1.52	3.3.2.6	3.1.2.6	3.4.23.36	3.2.2.5	3.5.3.22	3.2.2.3
3.5.99.9	3.2.2.20	3.4.22.38	3.1.2.2	3.4.21.21	3.1.3.92	3.4.19.5
3.4.24.37	3.4.21.1	3.2.1.205	3.4.24.41	3.1.1.113	3.1.21.8	3.5.1.105
3.1.2.1	3.4.24.30	3.2.1.153	3.4.14.2	3.4.23.12	3.4.22.71	3.4.22.69
3.4.21.27	3.5.1.134	3.2.1.176	3.4.13.9	3.4.24.24	3.6.1.61	3.4.14.-
3.4.21.112	3.1.6.4	3.5.1.52	3.5.1.16	3.5.1.100	3.6.5.2	3.1.1.7
3.1.2.22	3.5.5.5	3.4.21.5	3.4.17.11	3.3.2.-	3.4.23.49	3.1.1.17
3.3.2.9	3.2.1.158	3.2.1.33	3.4.24.83	3.5.1.115	3.4.21.116	3.8.1.10
3.2.1.84	3.4.17.6	3.5.1.88	3.4.22.16	3.5.4.38	3.4.11.23	3.4.24.29
3.2.1.164	3.5.1.12	3.1.3.76	3.4.21.109	3.7.1.21	3.4.21.118	3.2.1.32
3.4.21.70	3.5.4.41	3.2.1.155	3.4.23.45	3.2.1.n3	3.1.3.80	3.2.1.108
3.1.2.23	3.1.3.63	3.1.3.8	3.4.21.84	3.2.1.35	3.2.1.23	3.4.17.19
3.6.1.31	3.5.4.33	3.4.22.51	3.5.1.29	3.5.4.43	3.4.21.82	3.7.1.18
3.4.21.-	3.1.3.50	3.4.11.2	3.5.2.19	3.4.21.59	3.4.22.62	3.5.1.98
3.1.1.97	3.5.4.35	3.6.1.22	3.1.4.59	3.2.1.n2	3.2.1.59	3.5.99.-
3.4.24.20	3.1.26.n2	3.4.21.98	3.5.4.42	3.4.11.24	3.2.1.70	3.2.1.139
3.1.4.17	3.5.99.10	3.5.5.8	3.4.21.113	3.1.1.106	3.4.11.25	3.5.1.10
3.4.23.23	3.5.4.19	3.1.3.24	3.5.4.29	3.2.1.157	3.4.24.34	3.2.1.200
3.1.4.4	3.4.23.22	3.2.1.182	3.5.1.1	3.2.1.135	3.4.21.103	3.5.4.46
3.4.24.12	3.4.17.10	3.2.1.202	3.4.21.95	3.2.1.131	3.13.1.4	3.1.13.2
3.1.21.10	3.4.21.89	3.1.2.32	3.4.11.5	3.2.1.125	3.1.3.27	3.6.1.59
3.2.1.188	3.4.22.46	3.1.4.37	3.1.4.43	3.6.-.-	3.5.4.9	3.5.1.24
3.1.7.10	3.1.1.81	3.4.22.49	3.1.3.7	3.1.3.104	3.4.21.119	3.1.1.85
3.1.1.49	3.4.24.77	3.1.1.57	3.1.6.-	3.2.1.107	3.1.7.6	3.6.1.11
3.1.1.14	3.1.13.5	3.4.21.36	3.4.24.21	3.6.1.15	3.9.1.3	3.4.22.28
3.5.1.81	3.1.4.41	3.1.1.87	3.5.4.6	3.4.23.25	3.7.1.17	3.4.21.37
3.4.14.10	3.4.24.56	3.5.1.41	3.1.1.29	3.2.1.60	3.12.1.-	3.4.22.33
3.4.24.-	3.4.24.35	3.4.21.39	3.6.1.1	3.4.21.25	3.1.1.94	3.1.1.42
3.4.17.14	3.2.1.50	3.1.1.90	3.1.11.-	3.5.1.62	3.5.1.91	3.1.3.1
3.6.1.56	3.5.1.77	3.4.24.73	3.4.22.36	3.6.1.6	3.2.1.52	3.4.21.45
3.4.24.40	3.5.1.113	3.4.21.92	3.1.22.-	3.1.3.70	3.4.21.32	3.5.4.12
3.4.22.53	3.4.21.26	3.1.1.95	3.1.2.5	3.2.1.64	3.5.1.126	3.1.1.41
3.5.1.102	3.5.1.89	3.6.1.57	3.1.3.25	3.1.2.28	3.1.1.92	3.4.11.10
3.7.1.22	3.1.4.39	3.1.4.46	3.1.13.4	3.1.30.1	3.4.21.93	3.4.23.38
3.5.1.132	3.1.3.108	3.5.3.18	3.5.1.60	3.2.1.99	3.1.3.11	3.4.23.20
3.4.11.22	3.8.1.-	3.1.26.12	3.1.26.1	3.2.1.141	3.2.1.15	3.6.1.17
3.5.3.10	3.7.1.9	3.4.16.2	3.13.1.9	3.5.4.34	3.5.2.15	3.4.24.69
3.4.22.42	3.1.4.3	3.4.22.63	3.5.2.9	3.4.24.79	3.6.1.29	3.1.1.102
3.13.1.5	3.1.27.-	3.1.3.68	3.7.1.24	3.7.1.2	3.2.1.39	3.4.24.55
3.4.25.-	3.4.17.2	3.5.4.28	3.1.3.2	3.1.3.16	3.4.16.4	3.1.3.67
3.1.1.108	3.2.2.30	3.2.1.196	3.1.2.11	3.3.2.8	3.2.1.132	3.2.1.209
3.5.2.6	3.4.22.67	3.1.1.64	3.2.1.98	3.4.19.1	3.1.1.34	3.1.1.115
3.6.1.53	3.2.1.38	3.5.1.9	3.2.1.118	3.4.23.32	3.1.3.86	3.4.11.17
3.2.1.102	3.6.1.54	3.4.22.-	3.1.26.3	3.4.24.32	3.4.21.73	3.4.17.23
3.4.21.48	3.4.21.10	3.1.1.105	3.6.1.40	3.7.1.19	3.5.4.32	3.1.1.-
3.1.1.75	3.6.1.42	3.1.21.4	3.4.24.74	3.5.1.47	3.2.1.20	3.2.1.46
3.1.1.101	3.4.17.-	3.8.1.5	3.5.2.17	3.1.3.95	3.4.17.21	3.1.1.61
3.6.1.73	3.4.14.9	3.5.3.1	3.2.2.24	3.6.4.12	3.5.1.124	3.4.24.58
3.1.3.103	3.4.23.1	3.5.1.135	3.4.21.85	3.4.11.20	3.4.14.4	3.6.2.1
3.5.3.24	3.5.99.5	3.4.22.61	3.2.1.101	3.4.17.13	3.1.16.1	3.4.19.6
4.2.3.158	4.2.1.84	4.2.1.129	4.1.2.40	4.1.3.25	4.3.1.3	4.2.3.79
4.2.3.127	4.1.2.59	4.2.3.143	4.1.1.109	4.2.3.193	4.2.3.5	4.1.1.9
4.2.3.86	4.2.1.1	4.2.1.105	4.1.1.49	4.1.1.91	4.1.1.19	4.3.2.-
4.4.1.25	4.2.3.83	4.2.1.76	4.2.1.43	4.1.1.116	4.2.1.164	4.2.1.67
4.2.1.103	4.2.3.81	4.2.3.80	4.2.3.183	4.2.3.87	4.1.1.45	4.2.1.51
4.1.99.20	4.2.3.48	4.1.1.44	4.2.3.96	4.1.2.13	4.2.1.65	4.1.3.27
4.2.3.32	4.2.3.12	4.2.1.-	4.2.1.159	4.2.2.n1	4.2.3.7	4.4.-.-
4.2.3.161	4.7.1.1	4.1.1.113	4.2.3.105	4.2.3.60	4.6.1.12	4.2.1.80
4.2.3.195	4.2.1.46	4.1.99.11	4.1.1.46	4.2.3.59	4.2.3.34	4.2.3.90
4.4.1.42	4.4.1.28	4.2.1.155	4.3.99.4	4.2.1.167	4.1.3.1	4.4.1.26
4.2.1.116	4.2.1.36	4.2.3.29	4.2.3.101	4.2.3.150	4.1.1.71	4.2.3.148
4.6.1.14	4.2.3.157	4.2.3.78	4.2.3.82	4.2.1.40	4.1.1.55	4.3.1.30
4.1.2.34	4.2.3.176	4.1.1.84	4.1.1.25	4.2.3.160	4.2.1.42	4.2.3.167
4.1.99.16	4.2.2.23	4.1.1.106	4.3.99.5	4.6.1.2	4.1.1.75	4.3.1.28
4.6.1.17	4.1.2.63	4.2.1.100	4.1.2.29	4.2.2.n2	4.2.3.172	4.3.3.6
4.1.1.86	4.3.99.3	4.2.1.77	4.1.99.14	4.2.1.54	4.2.1.148	4.8.1.4
4.1.99.12	4.1.1.59	4.1.1.68	4.2.1.163	4.1.1.73	4.2.3.154	4.6.1.6
4.2.3.121	4.2.1.18	4.2.3.77	4.2.3.102	4.1.1.2	4.1.1.107	4.2.3.174
4.1.99.23	4.3.1.16	4.2.1.173	4.2.2.2	4.2.3.164	4.2.3.92	4.2.1.104
4.1.1.77	4.2.3.136	4.2.1.145	4.2.3.139	4.3.1.7	4.2.3.53	4.2.1.180
4.2.3.168	4.4.1.38	4.1.1.37	4.2.3.211	4.2.3.54	4.2.1.56	4.1.2.48
4.2.1.93	4.3.1.12	4.2.1.106	4.4.1.34	4.2.2.25	4.2.3.36	4.2.3.165
4.4.1.15	4.3.2.6	4.99.1.8	4.2.3.9	4.2.3.131	4.2.3.71	4.2.1.99
4.2.3.70	4.3.2.1	4.2.2.15	4.2.3.175	4.2.3.76	4.2.3.123	4.2.3.120
4.2.3.163	4.1.1.85	4.2.1.92	4.99.1.11	4.2.1.53	4.2.1.78	4.2.2.-
4.2.3.72	4.1.1.38	4.1.99.27	4.2.1.108	4.1.3.-	4.1.2.61	4.2.1.156
4.2.1.30	4.1.1.110	4.1.1.31	4.3.1.9	4.2.3.171	4.3.3.2	4.2.1.91
4.1.1.97	4.2.3.144	4.2.1.168	4.2.1.151	4.2.2.14	4.2.3.56	4.8.1.2
4.2.3.52	4.2.1.128	4.1.3.3	4.2.3.69	4.2.1.134	4.2.1.82	4.1.2.-
4.2.3.40	4.1.1.102	4.2.3.177	4.2.1.158	4.2.1.117	4.2.1.94	4.4.1.24
4.2.1.143	4.2.3.186	4.2.1.137	4.1.1.83	4.2.3.43	4.2.3.134	4.2.3.199
4.2.1.118	4.1.1.74	4.6.1.21	4.2.3.130	4.2.3.65	4.6.1.23	4.2.3.119
4.2.3.106	4.2.3.19	4.2.3.15	4.1.3.17	4.4.1.13	4.1.99.24	4.99.1.10
4.4.1.17	4.2.2.9	4.2.3.88	4.2.1.127	4.2.3.149	4.99.1.4	4.6.1.15
4.6.1.18	4.2.1.132	4.4.1.37	4.1.1.104	4.3.1.18	4.2.3.152	4.2.1.31
4.1.99.26	4.2.2.22	4.2.3.27	4.4.1.-	4.1.1.51	4.2.3.108	4.1.1.79
4.2.1.172	4.2.1.175	4.1.2.8	4.2.3.66	4.2.3.100	4.1.2.38	4.2.3.55
4.1.3.30	4.2.1.44	4.2.3.61	4.2.2.26	4.1.1.33	4.2.1.171	4.2.1.3
4.2.3.126	4.1.1.47	4.1.1.21	4.3.1.17	4.2.3.115	4.2.3.49	4.4.1.1
4.2.3.185	4.2.3.151	4.8.1.3	4.1.2.28	4.2.3.179	4.3.1.27	4.1.3.32
4.2.1.147	4.2.3.24	4.1.1.94	4.1.1.61	4.2.99.20	4.2.3.39	4.4.1.2
4.2.3.178	4.2.3.197	4.2.1.17	4.2.3.112	4.2.3.133	4.2.3.57	4.2.3.162
4.3.1.15	4.2.1.126	4.2.1.33	4.1.1.6	4.2.3.169	4.2.3.181	4.1.1.52
4.3.1.2	4.2.3.125	4.4.1.35	4.2.1.45	4.2.3.26	4.2.1.144	4.2.3.153
4.2.1.85	4.2.3.21	4.1.2.10	4.2.3.190	4.1.3.4	4.2.3.137	4.1.1.95
4.3.1.32	4.2.1.170	4.2.3.1	4.2.3.46	4.2.2.3	4.1.99.25	4.1.3.6
4.2.1.68	4.2.1.28	4.1.1.81	4.2.2.7	4.1.2.57	4.1.2.49	4.3.1.24
4.2.3.109	4.2.1.48	4.1.2.56	4.1.1.20	4.2.3.182	4.1.1.8	4.2.3.38
4.2.1.123	4.1.-.-	4.2.1.138	4.1.99.2	4.2.3.17	4.2.1.141	4.2.3.196
4.2.1.49	4.2.3.30	4.1.1.76	4.1.1.22	4.2.2.19	4.1.1.98	4.3.1.25
4.1.3.46	4.2.3.138	4.2.3.62	4.1.3.40	4.2.99.24	4.2.2.10	4.2.3.156
4.2.3.97	4.4.1.14	4.3.2.10	4.1.99.5	4.2.3.110	4.-.-.-	4.4.1.23
4.2.1.95	4.2.3.103	4.3.2.2	4.2.1.69	4.2.2.20	4.2.3.107	4.6.1.20
4.2.-.-	4.2.1.10	4.2.3.68	4.99.1.12	4.1.1.18	4.3.1.4	4.99.1.2
4.3.1.1	4.2.3.116	4.1.1.114	4.2.1.7	4.2.3.50	4.1.3.34	4.2.1.135
4.2.3.98	4.1.2.17	4.2.3.6	4.1.1.80	4.2.1.162	4.1.3.38	4.2.3.13
4.1.1.72	4.3.3.-	4.5.1.1	4.2.3.114	4.6.1.19	4.2.2.5	4.1.2.42
4.2.3.10	4.2.1.150	4.2.3.37	4.1.1.43	4.2.3.166	4.2.3.2	4.2.3.33
4.6.1.1	4.2.3.67	4.2.1.152	4.2.1.22	4.99.1.3	4.2.3.35	4.1.3.36
4.2.1.125	4.3.1.29	4.2.3.74	4.2.3.4	4.1.99.-	4.1.3.26	4.3.2.5
4.1.2.9	4.1.1.32	4.2.1.12	4.2.3.194	4.1.1.12	4.2.3.118	4.1.1.93
4.2.3.159	4.1.1.63	4.2.2.24	4.2.3.85	4.2.99.22	4.1.1.36	4.1.2.21
4.2.3.18	4.2.3.200	4.1.1.117	4.2.1.9	4.4.1.21	4.6.1.-	4.2.1.59
4.1.1.15	4.2.1.177	4.2.1.79	4.2.1.153	4.2.1.149	4.2.99.-	4.1.1.23
4.2.1.154	4.1.1.100	4.2.3.155	4.1.1.29	4.1.2.4	4.4.1.3	4.1.1.90
4.2.1.2	4.2.3.104	4.2.3.191	4.2.1.39	4.2.3.146	4.2.3.91	4.2.3.198
4.2.1.66	4.2.1.83	4.1.99.3	4.2.1.35	4.1.2.62	4.1.3.24	4.3.2.7
4.1.2.11	4.2.3.28	4.2.1.90	4.2.1.20	4.5.1.5	4.1.1.108	4.2.2.21
4.2.3.23	4.2.3.189	4.2.3.204	4.2.1.19	4.2.1.157	4.4.1.41	4.2.3.111
4.2.1.47	4.1.1.96	4.2.1.142	4.98.1.1	4.4.1.4	4.2.1.146	4.2.3.8
4.1.1.48	4.2.1.114	4.1.1.112	4.3.1.23	4.6.1.22	4.2.1.133	4.1.1.65
4.2.1.75	4.4.1.11	4.2.1.140	4.1.99.22	4.2.3.140	4.2.3.-	4.2.3.31
4.1.1.7	4.1.99.17	4.4.1.16	4.2.3.75	4.2.2.1	4.3.3.7	4.2.3.16
4.2.1.81	4.1.1.35	4.2.3.11	4.2.1.11	4.2.1.136	4.1.1.-	4.1.2.20
4.1.2.52	4.2.3.93	4.2.1.113	4.1.3.16	4.2.1.112	4.1.2.55	4.1.2.27
4.2.1.110	4.1.1.120	4.2.3.129	4.2.2.17	4.1.1.28	4.2.1.119	4.3.2.9
4.1.2.45	4.1.2.47	4.1.1.121	4.2.2.8	4.2.3.124	4.2.99.18	4.1.3.44
4.1.1.5	4.1.1.99	4.2.3.187	4.2.3.3	4.2.1.32	4.2.3.99	4.5.1.-
4.2.1.8	4.1.1.103	4.2.99.23	4.2.3.89	4.2.3.180	4.2.1.55	4.1.2.50
4.2.1.139	4.1.1.11	4.1.1.82	4.2.3.170	4.4.1.19	4.6.1.26	4.5.1.3
4.2.1.109	4.2.1.6	4.2.1.161	4.2.2.12	4.3.1.14	4.2.3.188	4.2.3.47
4.2.3.117	4.2.1.50	4.1.2.44	4.3.1.19	4.1.1.17	4.1.1.101	4.2.1.130
4.2.1.131	4.2.3.73	4.2.3.192	4.2.1.107	4.2.3.25	4.2.1.5	4.2.1.70
4.4.1.22	4.2.3.22	4.1.99.19	4.2.1.121	4.1.1.105	4.2.1.24	4.1.2.22
4.6.1.13	4.2.3.20	4.1.1.64	4.1.99.1	4.1.3.43	4.99.1.9	4.1.99.13
4.6.1.24	4.2.1.174	4.2.3.84	4.2.3.45	4.1.1.39	4.2.1.120	4.1.2.25
4.6.1.16	4.1.1.50	4.1.2.51	4.2.3.173	4.3.2.3	4.2.3.147	4.1.2.54
4.2.3.51	4.3.99.-	4.2.3.113	4.2.3.141	4.4.1.20	4.1.1.111	4.1.3.41
4.3.3.5	4.1.2.19	4.2.3.145	4.2.2.6	4.1.2.53	4.1.2.43	4.1.1.4
4.1.1.1	4.2.1.124	4.2.99.21	4.2.1.25	4.2.3.184	4.3.1.-	4.2.3.42
4.2.1.41	4.3.2.8	4.2.3.132	4.2.3.44	4.2.3.128	4.1.3.39	4.2.3.135
4.2.1.96	4.4.1.9	4.1.2.58	4.1.2.46	4.4.1.5	4.1.2.14	4.1.1.87
4.2.1.115	4.1.3.45	4.2.3.58	4.2.3.94	5.5.1.27	5.3.3.17	5.3.1.36
5.1.3.38	5.4.99.7	5.1.3.18	5.5.1.12	5.4.99.63	5.2.1.12	5.1.3.26
5.4.99.2	5.3.3.23	5.4.99.45	5.3.3.13	5.3.1.30	5.4.3.5	5.3.1.6
5.3.3.6	5.4.99.47	5.1.1.19	5.3.1.14	5.1.3.8	5.3.4.1	5.1.3.2
5.4.99.1	5.4.99.16	5.5.1.16	5.3.3.22	5.3.3.4	5.3.99.3	5.1.3.4
5.4.2.7	5.4.99.60	5.4.99.13	5.3.3.21	5.3.1.1	5.2.1.8	5.4.99.17
5.3.3.2	5.3.3.3	5.1.3.3	5.3.99.6	5.1.99.-	5.3.1.22	5.1.1.22
5.1.1.2	5.2.1.2	5.1.99.6	5.2.1.14	5.4.2.12	5.4.99.41	5.4.3.3
5.4.3.2	5.3.1.16	5.4.99.56	5.4.99.12	5.4.99.40	5.1.1.24	5.4.99.29
5.5.1.29	5.3.3.5	5.3.3.18	5.4.99.54	5.3.1.5	5.4.99.67	5.6.2.1
5.4.99.42	5.1.3.31	5.3.1.29	5.6.1.6	5.4.99.44	5.1.3.5	5.2.1.4
5.1.3.17	5.-.-.-	5.4.99.66	5.1.1.14	5.5.1.34	5.4.2.2	5.4.99.20
5.1.1.11	5.3.1.25	5.1.3.21	5.4.-.-	5.1.3.23	5.1.3.19	5.1.1.7
5.4.99.59	5.5.1.5	5.4.99.30	5.5.-.-	5.5.1.28	5.5.1.17	5.3.3.1
5.3.3.8	5.1.3.-	5.1.1.3	5.4.99.36	5.1.3.30	5.1.1.-	5.3.2.5
5.4.99.37	5.99.-.-	5.3.1.24	5.1.99.7	5.4.4.6	5.4.99.64	5.3.1.31
5.1.3.40	5.1.3.29	5.4.2.8	5.3.1.26	5.4.2.13	5.4.4.5	5.4.99.48
5.4.3.10	5.4.99.46	5.3.3.14	5.5.1.4	5.3.1.-	5.3.3.10	5.3.2.6
5.3.1.15	5.3.1.4	5.4.99.32	5.4.2.9	5.3.1.12	5.1.1.21	5.4.1.4
5.3.99.10	5.99.1.4	5.4.4.7	5.3.1.3	5.1.3.32	5.4.99.31	5.3.2.1
5.4.99.65	5.3.1.34	5.5.1.6	5.1.1.4	5.1.1.8	5.4.99.52	5.4.99.43
5.6.1.1	5.1.3.15	5.1.3.10	5.1.3.1	5.5.1.8	5.5.1.7	5.4.4.8
5.1.2.3	5.4.3.6	5.3.2.8	5.1.3.35	5.1.3.37	5.1.3.9	5.4.99.19
5.4.99.57	5.3.3.19	5.1.1.17	5.2.1.13	5.5.1.14	5.5.1.9	5.3.99.11
5.2.1.1	5.4.99.21	5.5.1.13	5.99.1.-	5.1.1.10	5.4.4.3	5.5.1.26
5.5.1.35	5.1.1.18	5.3.99.8	5.1.3.34	5.3.1.28	5.4.99.58	5.3.99.5
5.3.3.-	5.1.-.-	5.1.1.13	5.1.3.41	5.1.3.42	5.6.1.7	5.5.1.19
5.4.2.-	5.1.1.5	5.3.99.9	5.1.2.1	5.4.99.51	5.4.99.23	5.4.4.4
5.4.4.2	5.3.2.2	5.1.3.22	5.5.1.-	5.1.99.1	5.4.99.39	5.4.3.9
5.1.99.8	5.5.1.18	5.1.1.12	5.4.99.18	5.4.99.15	5.3.99.2	5.5.1.2
5.4.99.38	5.4.2.3	5.1.1.15	5.4.99.49	5.3.1.23	5.1.3.27	5.6.2.2
5.4.2.4	5.4.99.33	5.3.1.9	5.3.2.-	5.5.1.25	5.4.99.26	5.3.1.27
5.4.99.61	5.1.3.25	5.3.3.12	5.1.99.4	5.1.3.11	5.4.99.50	5.4.2.6
5.1.1.1	5.4.3.-	5.6.2.4	5.3.99.4	5.4.2.10	5.1.1.23	5.4.99.27
5.4.2.11	5.3.1.33	5.3.3.7	5.4.99.-	5.1.3.14	5.3.1.32	5.1.99.5
5.4.99.8	5.5.1.24	5.1.3.6	5.3.1.13	5.4.99.9	5.4.99.53	5.4.99.62
5.5.1.30	5.4.99.34	5.1.3.20	5.1.2.2	5.4.99.55	5.4.99.22	5.4.99.35
5.3.1.7	5.5.1.20	5.5.1.1	5.4.99.4	5.1.3.13	5.5.1.15	5.1.3.33
5.4.99.28	5.3.1.8	5.2.1.-	5.4.4.1	5.4.99.25	5.4.99.24	5.1.1.20
5.5.1.23	5.3.99.7	5.4.1.3	5.4.99.5	5.4.3.8	5.1.3.7	5.1.2.7
5.3.1.17	5.3.2.3	5.3.1.35	5.1.3.24	6.3.5.11	6.2.1.41	6.1.1.3
6.3.2.30	6.1.1.17	6.2.1.2	6.5.1.6	6.1.1.18	6.2.1.4	6.3.2.58
6.1.-.-	6.3.5.12	6.3.1.21	6.3.2.51	6.2.1.64	6.3.2.12	6.3.2.6
6.3.2.10	6.3.3.5	6.3.2.47	6.3.2.38	6.2.1.54	6.3.2.55	6.4.1.9
6.3.2.39	6.3.2.49	6.2.1.12	6.3.1.13	6.3.2.n3	6.3.4.10	6.1.1.12
6.5.1.1	6.3.4.3	6.3.2.50	6.3.4.19	6.3.3.2	6.1.1.16	6.2.1.44
6.2.1.45	6.1.1.21	6.3.1.12	6.2.1.27	6.1.2.1	6.3.4.16	6.2.1.75
6.4.1.1	6.3.1.5	6.1.1.7	6.2.1.70	6.4.1.3	6.2.1.8	6.5.1.3
6.3.5.9	6.3.4.18	6.2.1.35	6.2.1.n2	6.3.2.33	6.3.2.48	6.3.1.11
6.4.1.4	6.3.2.3	6.2.1.42	6.3.2.37	6.2.1.66	6.3.1.18	6.3.2.5
6.3.4.11	6.3.4.12	6.3.4.13	6.3.2.36	6.3.2.57	6.1.1.23	6.1.1.1
6.3.5.13	6.3.2.4	6.3.5.1	6.5.1.9	6.1.1.27	6.3.2.9	6.2.1.14
6.3.2.25	6.2.1.65	6.3.3.7	6.2.1.57	6.3.2.26	6.3.5.7	6.4.1.2
6.6.1.2	6.1.1.2	6.3.5.5	6.2.1.25	6.2.1.71	6.1.1.10	6.3.4.9
6.1.2.2	6.5.1.5	6.5.1.4	6.3.2.46	6.3.4.21	6.1.1.26	6.3.3.-
6.3.2.1	6.2.1.16	6.1.2.-	6.3.1.19	6.2.1.34	6.3.4.6	6.4.1.8
6.2.1.22	6.2.1.5	6.2.1.15	6.2.1.24	6.1.1.-	6.2.1.72	6.3.5.4
6.1.1.14	6.4.-.-	6.1.1.5	6.2.1.47	6.2.-.-	6.3.1.15	6.3.4.2
6.3.5.2	6.2.1.1	6.3.1.1	6.2.1.69	6.2.1.76	6.3.2.54	6.2.1.67
6.2.1.40	6.3.2.20	6.2.1.53	6.3.2.11	6.3.2.31	6.4.1.7	6.2.1.48
6.3.2.41	6.2.1.50	6.3.2.43	6.2.1.59	6.6.1.1	6.2.1.33	6.3.3.3
6.3.2.52	6.3.1.17	6.3.1.20	6.3.3.1	6.2.1.20	6.3.4.23	6.2.1.9
6.2.1.63	6.2.1.49	6.1.1.11	6.-.-.-	6.2.1.62	6.2.1.32	6.5.1.2
6.7.1.1	6.3.4.22	6.3.2.45	6.3.4.24	6.3.1.2	6.3.4.25	6.1.1.9
6.2.1.46	6.3.5.3	6.4.1.-	6.2.1.61	6.1.1.20	6.2.1.51	6.3.2.34
6.1.1.22	6.1.1.19	6.5.1.-	6.2.1.68	6.3.2.17	6.3.2.32	6.2.1.43
6.3.1.6	6.3.2.13	6.5.1.7	6.3.1.8	6.3.4.15	6.1.1.4	6.2.1.3
6.2.1.-	6.3.2.8	6.3.5.-	6.3.1.-	6.3.2.14	6.3.2.7	6.1.1.15
6.3.2.42	6.2.1.39	6.2.1.37	6.3.3.6	6.2.1.7	6.1.1.6	6.3.2.53
6.3.4.5	6.3.1.14	6.3.2.2	6.2.1.30	6.2.1.56	6.3.4.20	6.2.1.17
6.2.1.26	6.3.1.9	6.3.4.-	6.3.2.56	6.2.1.36	6.2.1.13	6.3.2.29
6.3.2.-	6.3.2.59	6.4.1.6	6.1.3.1	6.3.2.40	6.3.4.14	6.3.4.4
6.5.1.8	6.2.1.19	6.3.3.4	7.6.2.12	7.5.2.12	7.6.2.15	7.1.1.7
7.2.1.-	7.2.2.19	7.1.1.3	7.6.2.4	7.2.2.3	7.6.2.9	7.2.2.20
7.-.-.-	7.2.1.3	7.4.2.9	7.4.2.7	7.4.2.10	7.2.1.2	7.2.4.2
7.2.2.5	7.2.2.8	7.1.2.2	7.5.2.7	7.1.1.-	7.1.1.9	7.3.2.6
7.2.4.5	7.1.1.1	7.6.2.8	7.1.1.8	7.3.2.1	7.2.2.14	7.2.2.16
7.6.2.-	7.1.1.2	7.6.2.14	7.4.2.8	7.4.2.-	7.4.2.5	7.4.2.4
7.2.2.21	7.4.2.1	7.2.2.10	7.2.2.7	7.5.2.6	7.5.2.-	7.4.2.12
7.4.2.14	7.5.2.1	7.3.2.3	7.5.2.13	7.4.2.6	7.3.2.4	7.6.2.2
7.2.2.1	7.2.2.22	7.2.2.12	7.2.2.11	7.6.2.10	7.6.2.13	7.6.2.5
7.6.2.16	7.1.3.1	7.3.2.7	7.5.2.11	7.5.2.8	7.6.2.7	7.2.2.15
7.2.2.4	7.2.2.13	7.3.2.2	7.6.2.11	7.1.2.1	7.3.2.5	7.3.2.-
7.1.1.6	7.2.2.17	7.2.2.9	7.2.4.3	7.2.2.-	7.2.2.6	7.2.2.2
7.6.2.1	7.6.2.3	7.5.2.10	7.6.2.6	7.5.2.4	7.2.4.1	7.5.2.9
7.5.2.3	7.2.1.1	7.5.2.5	7.4.2.11	7.2.3.1
